# Supplementary material for: Knowledge, Attitude, and Perception of Cancer Patients towards COVID-19 in Pakistan: A Cross-Sectional Study
Source: Int J Environ Res Public Health. 2022 Jun 28;19(13):7926. doi: 10.3390/ijerph19137926 (PMC9265320; doi:10.3390/ijerph19137926)
Supplement: Supplementary file 1 [file ijerph-19-07926-s001.zip]

Archive with 2 entries (2 files):
- Figures Suppl.. file .pdf
- S1 Survey Knowledge, attitude, and perception of cancer patients towards COVID-19 in Pakistan.pdf
